# Supplementary material for: Microbial short-chain fatty acids modulate CD8+ T cell responses and improve adoptive immunotherapy for cancer
Source: Nat Commun. 2021 Jul 1;12:4077. doi: 10.1038/s41467-021-24331-1 (PMC8249424; doi:10.1038/s41467-021-24331-1)
Supplement: Supplementary file 4 — Source data [file 41467_2021_24331_MOESM4_ESM.xlsx]

## Sheet: Fig. 1
Fig. 1
1a	MS analysis of bacterial supernatants
							Dp	14	54.5	13.5	6.9	66.2	7.3	15.5	0.4	16.6	1.2
							Relative Precision (%)	2	2	2	4	2	8	6	132	14	173
							Absolute Precision	0.9	0.08	0.2	0.08	0.1	0.14	0.13	0.12	0.04	0.02
							LOD	0.4	0.3	0.03	0.15	0.09	0.07	0.09	0.21	0.04	0.04
								Acetic acid	Formic acid	Propanoic acid	2-methyl-propanoic acid	Butanoic acid	3-methyl-butanoic acid	Pentanoic acid	4-methyl-pentanoic acid	Hexanoic acid	Heptanoic acid
						Sample class		mM	mM	mM	mM	mM	mM	mM	mM	mM	mM
						E. coli NCIMB 12210 #		44.9	4.8	9.6	1.39	<LOD	1.09	1.09	<LOD	<LOD	<LOD
						E. coli NCIMB 12210 #		42.7	4.8	9.3	1.39	<LOD	1.19	1.15	<LOD	0.04	0.05
						E. coli NCIMB 12210 #		43.2	5	9.4	1.39	<LOD	1.21	1.15	<LOD	0.04	0.04
						E. faecalis NCIMB 13280 #		39.5	10	9.3	1.25	0.22	1.12	1.16	<LOD	0.06	0.04
						E. faecalis NCIMB 13280 #		38.2	6.3	9.7	1.32	0.19	0.87	0.88	<LOD	<LOD	<LOD
						E. faecalis NCIMB 13280 #		39.4	9.6	9.4	1.35	<LOD	1.22	1.2	<LOD	0.05	0.05
						B. fragilis DSM 2151 #		44.6	2.2	12.6	1.45	<LOD	1.46	1.09	<LOD	<LOD	<LOD
						B. fragilis DSM 2151 #		43.8	2.1	12.3	1.5	<LOD	1.48	1.1	<LOD	0.04	0.05
						B. fragilis DSM 2151 #		44.3	2.2	11.7	1.42	<LOD	1.34	1.05	<LOD	<LOD	<LOD
						M. massiliensis DSM 26228 #		17.7	<LOD	5.2	3	16.79	2.54	6.99	<LOD	1.62	0.05
						M. massiliensis DSM 26228 #		17.2	<LOD	5.2	3.06	16.45	2.82	7.23	<LOD	1.77	0.07
						M. massiliensis DSM 26228 #		16.4	<LOD	5	3.09	15.26	2.7	6.91	<LOD	1.63	0.1
						M. elsdenii NCIMB 8927 *		32.3	<LOD	7.5	1.53	11.08	1.82	4.13	<LOD	0.37	0.05
						M. elsdenii NCIMB 8927 *		32.7	0.3	7.6	1.48	10.3	1.61	3.73	<LOD	0.3	<LOD
						M. elsdenii NCIMB 8927 *		31.9	<LOD	7.4	1.48	11.27	1.78	4.23	<LOD	0.4	0.05
						B. breve DSM 20213 *		64.3	9.5	9.9	1.35	0.1	1.2	1.19	<LOD	0.06	0.05
						B. breve DSM 20213 *		67.6	10.2	10.3	1.32	0.16	1.07	1.08	<LOD	0.05	0.06
						B. breve DSM 20213 *		64.1	9.4	9.9	1.38	<LOD	1.13	1.12	0.29	<LOD	<LOD
						B. longum subsp. longum DSM 20219 *		51.9	2	10.3	1.44	<LOD	1.15	1.12	<LOD	<LOD	<LOD
						B. longum subsp. longum DSM 20219 *		51.6	2	10.3	1.35	<LOD	1.22	1.2	<LOD	<LOD	0.04
						B. longum subsp. longum DSM 20219 *		52.3	1.9	10.4	1.51	<LOD	1.32	1.25	<LOD	<LOD	<LOD
						F. prausnitzii DSM17677 *		30.9	14.4	9.6	1.34	15.25	1.34	1.22	<LOD	0.05	0.05
						F. prausnitzii DSM17677 *		32.6	12.7	9.6	1.35	11.63	1.27	1.19	<LOD	0.06	0.05
						F. prausnitzii DSM17677 *		31.3	14.7	9.5	1.37	14.68	1.25	1.14	<LOD	<LOD	<LOD
						A. hadrus DSM 3319 *		42.7	0.4	9.7	1.38	13.21	1.31	1.44	<LOD	0.05	0.06
						A. hadrus DSM 3319 *		39.8	0.4	9	1.23	11.89	1.15	1.25	<LOD	0.04	0.05
						A. hadrus DSM 3319 *		41.6	0.4	9.3	1.29	12.91	1.22	1.34	<LOD	0.05	0.06
						B. coccoides DSM 935 *		67.6	<LOD	9.9	1.22	0.15	1.16	1.13	<LOD	0.04	0.05
						B. coccoides DSM 935 *		66.3	<LOD	9.9	1.34	<LOD	1.17	1.14	<LOD	<LOD	<LOD
						B. coccoides DSM 935 *		58.2	<LOD	8.7	1.11	<LOD	0.79	0.84	<LOD	<LOD	<LOD
						D. longicatena DSM 13814 *		42.9	8.2	9.8	1.39	<LOD	1.2	1.17	<LOD	0.04	<LOD
						D. longicatena DSM 13814 *		41.3	6.9	9.8	1.29	0.17	1.19	1.16	<LOD	0.05	0.05
						D. longicatena DSM 13814 *		43.5	8	10	1.39	<LOD	1.2	1.18	<LOD	0.05	0.04
						P. distasonis DSM 20701 *		36.4	0.9	15.6	1.49	0.19	1.55	1.16	<LOD	<LOD	0.05
						P. distasonis DSM 20701 *		34.9	0.9	15	1.46	<LOD	1.26	1.01	<LOD	<LOD	<LOD
						P. distasonis DSM 20701 *		35.5	1.1	14.9	1.6	<LOD	1.55	1.22	<LOD	0.05	0.05
						F. contorta DSM3982 *		45.4	2.5	9.8	1.41	<LOD	1.21	1.16	<LOD	0.04	0.05
						F. contorta DSM3982 *		46	2.6	10	1.36	<LOD	1.2	1.18	<LOD	<LOD	<LOD
						F. contorta DSM3982 *		45.4	2.4	9.8	1.44	<LOD	1.24	1.19	<LOD	0.04	0.05
						B. vulgatus DSM 1447 *		44.6	0.6	14	1.43	<LOD	1.35	1.11	0.22	0.05	0.05
						B. vulgatus DSM 1447 *		44.1	0.7	11.3	1.48	<LOD	1.3	1.19	<LOD	0.04	0.05
						B. vulgatus DSM 1447 *		44	0.7	11.6	1.45	<LOD	1.29	1.15	<LOD	<LOD	0.04
						R. gnavus ATCC29149 *		42.7	10.9	9.8	1.41	<LOD	1.23	1.19	<LOD	0.05	0.05
						R. gnavus ATCC29149 *		44	10.7	10.1	1.5	<LOD	1.26	1.23	<LOD	0.05	0.05
						R. gnavus ATCC29149 *		44	11.8	9.9	1.44	0.13	1.09	1.06	<LOD	<LOD	<LOD
						B. ovatus DSM 1896 *		48.2	1.6	12.1	1.42	<LOD	1.29	1.15	<LOD	<LOD	<LOD
						B. ovatus DSM 1896 *		47.7	1.6	12	1.34	<LOD	1.11	1.03	<LOD	<LOD	<LOD
						B. ovatus DSM 1896 *		47.1	1.6	12	1.33	<LOD	1.05	1	<LOD	<LOD	<LOD
						M. massiliensis MRx0029 +		14.8	<LOD	4.6	3.71	16.37	5.95	8.14	<LOD	2.33	0.12
						M. massiliensis MRx0029 +		14.7	<LOD	4.4	3.35	16.28	5.63	7.9	<LOD	2.29	0.08
						M. massiliensis MRx0029 +		14	<LOD	4.2	3.1	15.46	5.39	7.49	<LOD	2.15	0.14
						YCFA+ media control		34.6	0.4	10	1.4	<LOD	1.19	1.15	<LOD	<LOD	0.05
						YCFA+ media control		35.5	0.4	10.1	1.21	0.23	1.3	1.32	<LOD	0.09	0.05
						YCFA+ media control		33.9	0.4	9.8	1.38	<LOD	1.21	1.17	<LOD	0.04	0.04
1b	Freq. IFN-g TNF-a-positive cells after CTL treatment with M. massiliensis SN
		Untreated	1:40	1:20
Experiment 1		27.8	68.9	86
Experiment 2		18.8	51.6	90.8
Experiment 3		31.7	70.7	87.1
1c	Freq. IFN-g TNF-a-positive cells
		Untreated	Ac [2mM]	Pro [2mM]	But [0.5mM]	Pent [2mM]
Experiment 1		13.8	18	36.4	55.7	79
Experiment 2		20	22	43.2	54	81
Experiment 3		11.9	13.3	44.3	69.9	83.7
1d	TNF-a ELISA (ng/ ml)
		Untreated	Ac [2mM]	Pro [2mM]	But [0.5mM]	Pent [2mM]
Experiment 1		116.67	108.33	271.11	482.22	766.67
Experiment 2		138.89	118.33	307.22	492.78	824.44
Experiment 3		246.67	225	536.67	601.67	800

## Sheet: Fig. 2
Fig. 2
2a	HDAC Inhibition assay with specific HDAC enzymes & SCFA
		Untreated	TSA (20 uM)	Acetic acid (5 mM)	Propionic acid (5 mM)	Butyric acid (5 mM)	Valeric acid (5 mM)	Hexanoic acid (5 mM)	iso-butyric (5 mM)	iso-valeric acid (5 mM)
	HDAC 1	1	0.299806	1.01881	0.66847	0.497438	0.677658	0.814695	0.917862	0.650313
	HDAC 2	1	0.129503	0.859917	0.418357	0.287423	0.456127	0.721547	0.811806	0.486111
	HDAC 3	1	0.114771	0.933429	0.734337	0.43586	0.902125	0.993583	0.843011	0.749251
		Untreated	TSA (20 uM)	Acetic acid (5 mM)	Propionic acid (5 mM)	Butyric acid (5 mM)	Valeric acid (5 mM)	Hexanoic acid (5 mM)	iso-butyric (5 mM)	iso-valeric acid (5 mM)
	HDAC 4	1	0.422351	0.836294	1.03554	0.916973	0.936087	1.02846	0.991855	0.988012
	HDAC 5	1	0.275227	0.726059	0.95614	0.543555	0.936796	0.977256	0.755519	1.02498
	HDAC 6	1	0.079602	0.85963	0.919214	0.839561	0.956258	0.827154	0.929159	0.90304
	HDAC 9	1	1.05766	1.00716	1.0471	1.04932	1.04736	1.05178	1.01452	1.05118
2b	pan-HDAC inhibitory activity of SCFAs
		Untreated	Acetate	Propionate	Butyrate	Pentanoate	Hexanoate	TSA	VPA
	Experiment 1	1	0.82	0.44	0.12	0.44	0.78	0.11	0.3
	Experiment 2	1	0.87	0.32	0.381232	0.38	0.45	0.228739	0.5
	Experiment 3	1	0.71	0.34	0.1	0.1	0.84	0.1	0.1
	Experiment 4	1	0.97	0.21	0.27	0.1	0.49	0.04	0.05
2d	Freq. TNF-a IFN-g
		Untreated	Mocetinostat	TMP-195
	Experiment 1	43.5	70.9	45.2
	Experiment 2	23.87	92.6	17.2
	Experiment 3	46.3	73.4	45.7
2e	TNF-a (ng/ ml)
		Untreated	Mocetinostat	TMP-195
	Experiment 1	0.44	1.1	0.79
	Experiment 2	0.45	1.07	0.63
	Experiment 3	0.59	1.04	0.43
2f	p-mTOR and p-S6 staining (MFI)
	p-mTOR							p-S6
		Untreated	Pentanoate	Mocetinostat	TMP-195				Untreated	Pentanoate	Mocetinostat	TMP-195
	Experiment 1	132	174	96.6	138			Experiment 1	92	136	75.3	92.6
	Experiment 2	128	164	85.9	128			Experiment 2	97.2	133	82.4	101
	Experiment 3	78.5	161	65.6	105			Experiment 3	86	120	76.4	93.6

## Sheet: Fig. 3
Fig. 3
3b	Scoring Tumor volume (mm^3)		Mock						CTL						Butyrate						Pentanoate						Megasph						Mocetinostat						TMP
			Mouse 1	Mouse 2	Mouse 3	Mouse 4	Mouse 5	Mouse 6	Mouse 1	Mouse 2	Mouse 3	Mouse 4	Mouse 5	Mouse 6	Mouse 1	Mouse 2	Mouse 3	Mouse 4	Mouse 5	Mouse 6	Mouse 1	Mouse 2	Mouse 3	Mouse 4	Mouse 5	Mouse 6	Mouse 1	Mouse 2	Mouse 3	Mouse 4	Mouse 5	Mouse 6	Mouse 1	Mouse 2	Mouse 3	Mouse 4	Mouse 5	Mouse 6	Mouse 1	Mouse 2	Mouse 3	Mouse 4	Mouse 5	Mouse 6
	Days post tumor transplantation	1	0	0	0	0	0	0	0	0	0	0	0	0	0	0	0	0	0	0	0	0	0	0	0	0	0	0	0	0	0	0	0	0	0	0	0	0	0	0	0	0	0	0
		2	0	0	0	0	0	0	0	0	0	0	0	0	0	0	0	0	0	0	0	0	0	0	0	0	0	0	0	0	0	0	0	0	0	0	0	0	0	0	0	0	0	0
		3	0	0	0	0	0	0	0	0	0	0	0	0	0	0	0	0	0	0	0	0	0	0	0	0	0	0	0	0	0	0	0	0	0	0	0	0	0	0	0	0	0	0
		4	0	0	0	0	0	0	0	0	0	0	0	0	0	0	0	0	0	0	0	0	0	0	0	0	0	0	0	0	0	0	0	0	0	0	0	0	0	0	0	0	0	0
		5	12.564	41.88	52.35	8.376	83.76	56.9568	12.564	20.94	41.88	31.41	52.35	20.2699	83.76	8.376	104.7	67.008	71.196	50.256	46.9056	67.008	26.8032	104.7	37.692	56.9568	37.692	33.504	31.8288	83.76	21.4426	125.64	62.82	112.238	182.932	37.692	134.854	79.1532	50.256	65.3328	32.6664	50.256	87.1104	62.82
		6	18.846	75.384	62.82	8.376	67.008	83.76	18.846	29.316	40.2048	41.88	50.256	16.752	125.64	8.376	117.264	62.82	104.7	75.384	58.632	75.384	60.3072	75.384	67.008	67.008	50.256	100.512	62.82	87.948	33.504	104.7	67.008	134.016	328.339	75.384	263.844	100.512	73.29	50.256	41.88	50.256	117.264	75.384
		7	79.1532	453.309	263.844	201.024	452.304	209.4	60.3072	70.0234	162.076	73.29	167.52	50.256	767.786	46.068	316.613	211.075	304.049	301.536	498.372	189.381	254.63	268.032	209.4	201.024	364.859	260.393	284.952	335.04	125.64	209.4	160.819	192.648	678.456	217.776	263.844	201.024	125.64	113.914	108.888	67.008	261.331	167.52
		8	175.896	402.048	1072.13	314.1	603.072	703.584	164.17	193.486	241.229	251.28	335.04	147.418	723.686	234.528	542.765	221.126	768.917	214.426	201.024	187.622	331.69	268.032	251.28	201.024	527.688	303.044	439.74	335.04	301.536	301.536	376.92	123.127	250.275	335.04	142.392	251.28	527.688	232.434	294.835	95.4864	502.56	226.152
		9	335.04	412.099	1675.2	603.072	1072.13	1072.13	471.15	351.792	67.008	502.56	251.28	268.032	452.304	753.84	902.346	201.024	1608.19	164.17	502.56	211.075	301.536	301.536	439.74	301.536	452.304	226.152	633.226	318.288	527.688	804.096	452.304	140.717	335.04	301.536	100.512	207.306	1319.22	301.536	268.032	100.512	464.365	167.52
		10	678.456	791.532	2598.24	1072.13	2010.24	1675.2	699.187	925.548	117.787	1045.33	376.92	586.32	734.994	1623.52	1737.75	274.398	2829.58	324.654	663.379	351.792	527.688	469.056	603.072	703.584	615.133	299.442	796.055	502.56	938.112	804.096	701.071	243.909	554.91	529.782	226.152	351.792	2261.52	452.304	268.032	207.306	738.763	314.1
		11	1005.12	1047	2110.75	1206.14	2148.44	1478.28	1356.91	2512.8	1140.18	935.365	723.686	1105.63	1047	209.4	1340.16	301.536	603.072	1507.68	753.84	226.152	515.962	354.606	435.552	293.16	737.088	451.098	376.92	804.096	536.483	759.871	608.098	351.792	609.103	552.816	1036.53	472.406	2512.8	818.168	964.915	410.424	1137.46	971.616
		12	1612.38	1507.68	2676.13	1608.19	2764.08	2211.26	1526.53	1326.76	1140.18	1256.4	1005.12	1172.64	1326.76	125.64	1575.53	392.834	830.732	1871.51	898.326	369.675	621.834	452.304	603.072	410.424	1088.88	451.098	525.175	743.789	820.848	804.096	1012.16	604.144	746.302	835.029	1503.8	844.301	3609.39	1088.88	1217.15	678.456	1253.05	923.035
		13	2195.18	1256.4	2058.69	2774.13	3413.64	1842.72	1863.87	2108.41	1463.45	2237.65	1356.91	1215.73	1310.93	322.308	2045.42	609.773	1389.33	1628.29	804.096	753.84	858.205	670.08	898.326	857.702	1206.14	777.293	1241.58	633.226	721.927	1220.02	837.6	1626.13	1979.46	1340.16	2261.52	1599.48	3331.97	1331.01	1507.68	1427.27	1857.46	1358.92
		14	3078.18	1758.96	2245.84	3078.18	4824.58	2060.5	2035.37	2261.52	1658.45	2261.52	1658.45	1407.17	1658.45	402.048	2026.99	561.192	1507.68	2041.65	898.326	603.072	971.616	1005.12	898.326	1072.13	1469.99	804.096	1206.14	884.506	1055.38	1206.14	1105.63	1922.29	1979.46	1559.61	2261.52	2198.7	4052.64	1568.41	1224.24	1688.6	2284.51	1769.01
3c	Tumor weight (mg)
		MOCK	CTL	Butyrate	Pentanoate	M. Mass.	Mocetinostat	TMP-195
	Mouse 1	616	848	400	350	687	304	846
	Mouse 2	581	424	222	183	318	510	485.9
	Mouse 3	882	575	560	340	516	251	408
	Mouse 4	1089	889	586	512	285	1052	702
	Mouse 5	1458	1051	602	254	362	416	936
	Mouse 6	987	789	669	518	400	806	1390
3e	Freq. CD8 CD45.1-positive T cells
		CTL	Butyrate	Pentanoate	M. Mass.	Mocetinostat	TMP-195
	Mouse 1	13	24	72.1	22	32.7	4.21
	Mouse 2	13.6	2.74	38.6	22.5	33.2	4.58
	Mouse 3	7.83	30.6	44.2	18	13.8	9.15
	Mouse 4	12.1	31.5	72.4	18	2.54	14.9
	Mouse 5	10.3	11.9	42	23.8	6.55	6.81
	Mouse 6	7.78	14.7	71.8	22.5	11.5	2.79
3f	Cell number CD8 CD45.1-positive T cells
		CTL	Butyrate	Pentanoate	M. Mass.	Mocetinostat	TMP-195
	Mouse 1	9357.53	173708	579703	199138	159056	31263.5
	Mouse 2	74984.9	12057.4	114775	152043	271187	17658
	Mouse 3	53992.3	209554	191500	97557.7	71881.6	52389.2
	Mouse 4	27552.5	139861	326367	105015	18774.7	89150.3
	Mouse 5	6154.41	69803.2	130654	209049	30281.9	20889.6
	Mouse 6	50543.4	138376	507955	150892	92175.2	8267.31
3g	Cell number CD8 CD45.1 TNF-a IFN-g-positive T cells
		CTL	Butyrate	Pentanoate	M. Mass.	Mocetinostat	TMP-195
	Mouse 1	1614.17	33525.7	145795	55260.7	35071.9	4501.95
	Mouse 2	12297.5	53750.6	26742.6	44320.6	47593.4	2375.01
	Mouse 3	14254	37972.2	55439.3	23609	14376.3	8958.55
	Mouse 4	6295.74	15461.4	82244.4	24888.5	4158.6	16225.4
	Mouse 5	1264.73	34455.7	36975.1	56965.8	6419.77	6423.54
	Mouse 6	12812.8	19683.7	129020	38251	27468.2	1351.7
3h	Scoring Tumor volume (mm^3)
		Untreated						CTL						CTL+Pentanoate
		Mouse 1	Mouse 2	Mouse 3	Mouse 4	Mouse 5	Mouse 6	Mouse 1	Mouse 2	Mouse 3	Mouse 4	Mouse 5	Mouse 6	Mouse 1	Mouse 2	Mouse 3	Mouse 4	Mouse 5	Mouse 6
	D5	308.237	151.572	260.326	644.952	241.229	254.63	326.664	100.512	474.919	305.557	224.267	104.7	337.72	238.716	544.44	63.7623	148.657	210.07
	D7	497.199	225.147	497.534	1064.17	332.946	433.039	464.365	167.52	342.934	285.391	376.92	157.05	116.091	292.942	673.43	140.717	147.954	288.972
	D9	457.33	440.913	414.612	1196.09	608.098	963.24	533.551	326.664	246.694	343.751	636.777	251.28	36.4147	235.198	402.048	271.382	67.008	402.048
	D11	598.884	567.558	703.584	1292.84	1266.45	976.977	157.05	580.457	397.337	377.121	1005.12	339.228	8.376	50.256	136.11	199.349	12.564	251.28
	D13	653.328	754.678	1535.32	1084.69	1219.55	1277.34	125.64	434.463	389.484	480.95	1080.5	339.228	0	12.564	50.256	0	0	251.28
	D15	527.688	799.07	1959.98	1026.65	1247.69	1047	60.3072	201.024	456.073	379.935	1005.12	339.228	0	0	0	0	0	251.28
	D17	663.379	1256.4	1641.7	1149.86	979.992	1028.24	75.384	251.28	586.32	371.894	737.088	334.956	0	0	0	0	0	67.008
	D19	942.3	1464.96	2257.33	879.48	859.88	1160.91	94.23	310.959	721.877	482.458	732.9	339.228	0	0	0	0	0	0
	D21	1088.88	1714.99	2491.86	1036.53	829.224	1641.7	120.614	402.048	1005.12	791.532	737.088	398.027	0	0	0	0	0	0
	D23	1413.45	1658.45	3216.38	1077.36	841.285	1594.79	75.384	502.56	837.6	879.48	1105.63	439.74	0	0	0	0	0	0
3i	Tumor weight (mg)
		Untreated	CTL	CTL+P
	Mouse 1	127	266	0
	Mouse 2	214	154	0
	Mouse 3	315	135	0
	Mouse 4	181	37.8	0
	Mouse 5	161	74	0
	Mouse 6	201	91	0
3j	Freq. CD8 CD45.1 IFN-g-positive T cells
		iLN CTL	iLN CTL+P	Spleen CTL	Spleen CTL Pent
	Mouse 1	64	88	14.4	81		s
	Mouse 2	31	81	8	66
	Mouse 3	15	78	12.4	85.5
	Mouse 4	33	87.5	4.2	72.3
	Mouse 5	59.5	80.3	7.2	58.2
	Mouse 6	10.2	38.2	1	72.6

## Sheet: Fig. 4
Fig. 4
4b	CD25 (MFI)
		Untreated	Butyrate	Pentanoate
	Experiment 1	70.9	143	193
	Experiment 2	86	261	285
	Experiment 3	79.2	270	218
4c	TNF-a & IFN-g ELISA (pg/ ml)
TNF-a		Untreated	Butyrate	Pentanoate		IFN-g		Untreated	Butyrate	Pentanoate
	Experiment 1	456.555	1262.11	1472.11			Experiment 1	404.333	1044.33	1537.67
	Experiment 2	427.333	1980	1207.33			Experiment 2	725.5	1174	1594
	Experiment 3	380	842.5	765			Experiment 3	314	1407.33	1567.33
4d	TNF-a & IFN-g (MFI)
TNF-a		Untreated	Butyrate	Pentanoate		IFN-g		Untreated	Butyrate	Pentanoate
	Experiment 1	497	867	886			Experiment 1	84	101	95.2
	Experiment 2	519	591	715			Experiment 2	56.3	106	118
	Experiment 3	260	449	628			Experiment 3	84.3	110	116
4e	Scoring Tumor Volume (mm^3)
	Day post tumor transplantation	Mock				CAR						CAR+Pentanoate
	D5	678.456	201.024	180.922	471.15	487.818	257.981	685.994	335.04	366.115	904.608	410.633	238.817	439.74	628.2	201.694	322.476
	D6	844.301	281.434	508.842	938.95	542.765	372.732	718.661	517.134	487.282	964.915	439.74	386.971	479.442	575.85	395.766	293.16
	D7	1338.82	384.81	852.258	1038.62	633.226	562.867	844.301	691.02	655.841	809.122	495.231	586.32	621.834	678.456	313.597	257.981
	D8	1319.22	426.548	945.232	1184.03	753.84	376.92	898.326	606.841	722.43	768.079	368.544	586.32	569.568	705.594	282.69	420.341
	D9	1207.82	523.5	1382.04	1093.57	757.232	284.198	1090.89	462.355	772.686	697.721	343.299	503.607	527.688	846.349	302.667	731.225
	D10	1111.16	949.838	1385.18	1051.86	766.479	471.736	1411.96	587.995	687.502	733.989	449.372	757.525	733.738	445.746	483.463	587.995
	D11	1028.99	1934.86	2306.75	898.326	613.437	1104.94	1794.14	701.825	769.545	849.326	177.525	516.38	864.403	386.971	214.426	282.69
	D12	1497.21	1890.63	3054.22	1026.06	1189.94	670.08	2439.38	737.088	1116.52	939.159	129.359	627.664	642.02	554.072	270.704	590.508
	D13	1520.24	1796.65	3115.87	1256.4	1345.65	400.478	2110.75	1060.07	879.48	1477.53	92.136	679.964	870.685	717.656	351.792	606.087
	D14	1575.53	1831.5	3618.43	1491.6	1361.1	753.84	2532.9	875.292	1241.32	2155.98	45.733	442.253	1041.3	848.078	626.525	1055.38
4f	Tumor weight (mg)
		Mock	CAR	CAR+Pent.
	Mouse 1	580	271	168
	Mouse 2	360	193	50.5
	Mouse 3	414	534	153
	Mouse 4	705	160	156
	Mouse 5	458	344	102
	Mouse 6	377	342	185
4g	Freq. & cell number of TNF-a IFN-g-positive CAR T cells
	Freq.					Cell number
		CAR	CAR+Pent.				CAR	CAR+Pent.
	Mouse 1	56.1	77.6			Mouse 1	4062.84	4046.55
	Mouse 2	52.8	92.3			Mouse 2	7301.45	25846.3
	Mouse 3	44.5	85.8			Mouse 3	1466	15782.4
	Mouse 4	51.9	83.9			Mouse 4	6715.88	8027.93
	Mouse 5	43	70.1			Mouse 5	4515.98	10319.3
	Mouse 6	72.9	73.2			Mouse 6	4497	9236.1

## Sheet: Fig. 5
Fig. 5
5a	Freq. TNF-a IFN-g-positive cells
		c	Butyrate	Pentanoate	Mocetinostat	TMP-195
	Donor 1	10.4	40.1	60.2	37.7	11.2
	Donor 2	23.6	49.7	71.9	57.9	18.1
	Donor 3	20	52.8	53.6	48.7	16
	Donor 4	18.4	57.9	72.7	57.7	17.6
5c	Freq. of CD25-positive CAR T cells
		Mock	0	0.1	1	2	3	5	7	mM Pentanoate
	Donor 1	2.38	12.1333	2.04	0.603333	8.53333	39.95	55.9	70.6
	Donor 2	3.74333	5.94	2.17	0.163333	1.37667	2.26667	28.2	40.5667
	Donor 3	5.4	11.5	11.02	22	25	32.9	52	39
5d	IL-2 (ng/ ml)
		Mock	0	0.1	1	2	3	5	7	mM Pentanoate
	Donor 1	49.2179	58.3926	81.7849	102.007	103.492	310.752	1341.13	1245.01
	Donor 2	15.3038	1791.17	1322.56	1138.93	1679.86	1840.82	2712.46	3319.14
	Donor 3	7.66957	9.29637	27.2894	23.9485	12.7358	72.6913	96.9066	70.4155
																											10
5e	IFN-g & TNF-a (ng/ ml)
		IFN-g
		Mock	0	0.1	1	2	3	5	7	mM Pentanoate
	Donor 1	193.713	396.826	722.277	1125.7	1230.4	4075.82	55206.9	71327.8
	Donor 2	17.7583	52249.9	30274.6	23730.1	45257.5	52912.1	58384.4	86159.8
	Donor 3	48.23	3608.45	4249.65	3353.15	4047.48	5834.48	6650.87	8708.31
		TNF-a
		Mock	0	0.1	1	2	3	5	7	mM Pentanoate
	Donor 1	6.52827	98.7057	59.702	76.5028	88.6213	88.966	114.025	252.392
	Donor 2	4.62771	76.622	76.7832	59.3082	65.1346	74.1884	92.8676	178.969
	Donor 3	31.4816	110.431	125.74	97.6449	91.7511	106.241	153.957	884.889
5f	CFSE (MFI)
			CAR without antigen								CAR with antigen
		Mock	0	0.1	1	2	3	5	7	Mock+Ag	0	0.1	1	2	3	5	7
	Donor 1	21360	18651	16779	14974	10749	16244	14053	14881	21760	9389	10920	6786	5046	4026	5375	4901
	Donor 2	21637	19213	21182	16153	19051	13708	16086	15893	21523	13403	10822	4369	9173	3630	6395	3920
	Donor 3	18943	16268	19629	12962	19112	13923	13165	10240	18634	10467	13199	5707	5336	5167	3403	2386
5g	Specific lysis (%)
		Control	Pentanoate	Control	Pentanoate	Control	Pentanoate	Control	Pentanoate	Control	Pentanoate	Control	Pentanoate
		0	0	1	1	2	2	3	3	4	4	5	5	hours
	Donor 1	0	0	2.52112	0	5.76725	17.1644	14.6548	37.5415	21.8054	51.4487	25.983	56.06
	Donor 2	0	0	3.7973	0	2.89283	9.40171	8.35088	26.0702	13.3333	32.3048	27.4156	50.3834
	Donor 3	0	0	0.07398	0.105686	4.89741	12.3415	8.77797	32.1515	20.132	37.6971	28.0819	51.7318

## Sheet: Supplementary Figure 1
Supplementary Figure
1a	TNF-a (pg/ ml)
		Untreated	E. coli	E. faecalis	B. fragilis	M. massiliensis
	Experiment 1	95	128.89	157.22	215	318.33
	Experiment 2	101.11	134.44	146.67	217.78	333.33
	Experiment 3	101.11	89.44	149.44	172.22	331.67
	Experiment 4	102.22	92.78	142.22	167.78	341.67
1b	HDAC inhibitory activity		Untreated	YCFA	TSA	E. coli NCIMB 12210	E. faecalis NCIMB 13280	B. fragilis DSM 2151	M. massiliensis DSM 26228	M. massiliensis NCIMB 42787	M. elsdenii NCIMB 8927	B. longum subsp. longum DSM 20219	F. prausnitzii DSM17677	A. hadrus DSM 3319	B. coccoides DSM 935	F. contorta DSM3982	B. vulgatus DSM 1447	R. gnavus ATCC29149	B. ovatus DSM 1896	D. longicatena DSM 13814	P. distasonis DSM 20701
		HDAC 1	1	0.855385	0.315829	0.930228	0.899699	0.871433	0.578469	0.630915	0.686764	0.886034	0.655473	0.63598	0.817121	0.868644	0.885526	0.883753	0.885865	0.883503	0.860304
		HDAC 2	1	0.584953	0.107974	0.684892	0.66357	0.660331	0.277673	0.317005	0.402269	0.59369	0.369319	0.3209	0.558071	0.583659	0.469992	0.585276	0.564437	0.684526	0.530681
		HDAC 3	1	0.798319	0.108141	0.870647	0.81019	0.845158	0.436688	0.47355	0.665933	0.829981	0.648087	0.502396	0.888605	0.776288	0.900451	0.815017	0.872791	0.872614	0.839478
			Untreated	YCFA	TSA	E. coli NCIMB 12210	E. faecalis NCIMB 13280	B. fragilis DSM 2151	M. massiliensis DSM 26228	M. massiliensis NCIMB 42787	M. elsdenii NCIMB 8927	B. longum subsp. longum DSM 20219	F. prausnitzii DSM17677	A. hadrus DSM 3319	B. coccoides DSM 935	F. contorta DSM3982	B. vulgatus DSM 1447	R. gnavus ATCC29149	B. ovatus DSM 1896	D. longicatena DSM 13814	P. distasonis DSM 20701
		HDAC 4	1	1.05995	0.460567	1.15798	1.20454	1.19005	1.10467	1.15034	1.10492	1.0838	1.07109	1.04311	1.09396	1.11164	1.08486	1.08864	1.07926	1.15162	1.15386
		HDAC 5	1	0.956493	0.323573	0.896974	1.08369	1.06847	1.10274	1.05695	1.11173	1.03135	1.03032	0.946523	1.03015	0.925329	0.908826	1.06896	1.09981	0.667206	0.847384
		HDAC 6	1	0.802088	0.070553	0.754213	0.759205	0.73979	0.852193	0.905081	0.690897	0.787789	0.675168	0.799863	0.705469	0.759325	0.767345	0.784936	0.795909	0.80969	0.842369
		HDAC 9	1	1.11869	0.99285	1.28939	1.26114	1.29588	1.09239	1.12618	1.05194	1.08923	1.07466	1.09628	1.08144	1.11553	1.11613	1.12203	1.10632	1.13276	1.14926

## Sheet: Supplementary Figure 2
Supplementary Figure
2b	Freq. Annexin V-positive cells
		Control	Ac 0.5	Ac 1.0	Ac 2.5	Prop 0.5	Prop 1	Prop 2.5	But 0.5	But 1.0	But 2.5	Pent 0.5	Pent 1.0	Pent 2.5
	Experiment 1	20.9	27.1	28.1	24.8	24.9	29.8	36.3	31.9	67.4	80.5	26.1	28.3	35.3
	Experiment 2	23.3	23.5	24.7	28.9	28.1	33.9	39.1	29.7	47.9	93.2	24.1	31	33.6
	Experiment 3	27.4	25.4	25.5	23.7	24.1	28.9	40.4	27.1	53.9	95.8	27	24.6	24.7
2c	MFI IFN-g-positive cells		Butyrate			Pentanoate
		Control	0.25	0.5	1.0	0.25	0.5	1.0	2.5
	Experiment 1	199	477	926	1203	443	669	953	1314
	Experiment 2	190	425	1130	1404	323	427	524	709
	Experiment 3	120	357	689	966	267	396	580	825
	MFI TNF-a-positive cells		Butyrate			Pentanoate
		Control	0.25	0.5	1.0	0.25	0.5	1.0	2.5
	Experiment 1	41	324	755	1134	128	273	620	1024
	Experiment 2	40.7	370	823	1293	130	270	630	1019
	Experiment 3	71.4	80.9	425	798	166	300	400	618

## Sheet: Supplementary Figure 3
Supplementary Figure
3a	Freq. IFN-g Granzyme B-positive cells		Untreated	TSA
		Experiment 1	5	43.1
		Experiment 2	3.4	44.6
		Experiment 3	10.8	60.6
3c	Freq. IFN-g TNF-a-positive cells		Untreated	Pentanoate	VPA
		Experiment 1	5.3	78.1	70.1
		Experiment 2	4.4	76.3	59.6
		Experiment 3	12.2	83.1	90.8
3e	Freq. T-bet EOMES-positive cells		Untreated	Pentanoate	VPA
		Experiment 1	7.9	65.9	35.6
		Experiment 2	11.5	71.3	56
		Experiment 3	27	92.3	79.3
		Experiment 4	27	71.3	36.5

## Sheet: Supplementary Figure 4
Supplementary Figure
4a	Freq. IFN-g Granzyme B-positive cells		Untreated	2-DG	Rapamycin
		Experiment 1	52.4	16.7	36.4
		Experiment 2	37.4	4.8	18.1
		Experiment 3	52.9	5	26.7
4b	ECAR (mpH/min)
	Time (minutes)	Control								Pentanoate
	1.3481	37.546	29.6033	33.6888	33.6333	29.9911	33.1286	39.3998	33.4573	30.5236	26.6868	33.2092	32.8986	31.6945	30.1146	30.0977	32.5555
	7.98357	32.5648	24.0327	28.6979	29.1231	25.7256	27.1339	36.5586	27.5948	27.3411	21.858	27.0941	27.0828	25.6753	24.1778	25.1413	27.5018
	14.5876	31.8062	20.8636	27.9033	28.3753	24.8633	25.7233	35.5178	26.7849	26.9217	21.7812	26.1943	26.5833	25.0701	23.2024	24.7129	26.8053
	21.2831	79.5022	68.7882	82.2233	71.8229	71.0837	67.8107	82.049	74.677	94.2926	84.1551	89.8581	94.1769	87.3865	82.5407	88.5762	88.67
	27.9215	76.0799	67.2218	77.1248	68.7065	67.828	66.6794	74.2219	70.422	86.0814	79.7198	84.9209	88.0994	83.2243	79.4638	84.4698	82.1471
	34.5299	72.0763	63.3656	72.5004	63.8056	63.8006	62.301	69.8461	66.2764	79.0362	72.0491	77.9359	81.3952	75.8034	72.4325	77.7011	75.5281
	41.2777	111.332	100.026	96.2824	102.605	101.907	93.9608	109.35	105.997	105.073	91.4801	97.2513	104.855	102.69	92.2197	94.5712	101.079
	47.8913	98.4241	83.7389	84.4249	87.5749	85.2381	82.7959	93.0547	88.5139	89.7923	80.0902	86.5166	91.4681	87.523	82.1796	84.9861	85.8162
	54.545	88.3636	71.9536	76.4958	78.328	76.0768	75.1169	83.8634	76.4653	78.3372	70.3871	74.9313	81.5555	76.7309	72.3528	77.0579	76.1018
	61.272	13.4084	8.6097	13.6084	15.1018	18.9545	13.2657	28.8672	18.815	14.0694	9.29723	10.776	13.1622	12.2671	8.43571	12.1883	17.5309
	67.9415	12.9994	11.9902	11.764	14.3883	17.3681	14.0764	20.1118	15.6391	11.2642	9.64457	10.458	12.2336	11.9581	9.47678	10.8594	14.6846
	74.5902	7.62029	12.3775	11.8648	14.6693	17.0712	14.1329	18.8883	15.4702	11.2861	10.1947	10.7643	11.443	11.2041	9.67586	10.5772	13.2982
		Glycolysis		Glycolytic capacity		Glycolytic reserve
		Untreated	Pentanoate	Untreated	Pentanoate	Untreated	Pentanoate
	Experiment 1	57.56	87.22	93.29	105.06	35.72	17.83
	Experiment 2	64.06	93.79	102.12	108.52	38.06	14.72
	Experiment 3	62.46	91.41	105.64	99.66	43.18	8.25
4c	Freq. IFN-g TNF-a-positive cells		Untreated	Pentanoate	Pentanoate+Rapamycin
		Experiment 1	26.2	87.6	38.1
		Experiment 2	13.5	89.2	57.7
		Experiment 3	14.9	89.2	67.5

## Sheet: Supplementary Figure 5
Supplementary Figure
				WT		FFAR2/3 KO
5b	Freq. IFN-g-positive cells			Untreated	Pentanoate	Untreated	Pentanoate
			Experiment 1	36	77	42	88
			Experiment 2	41	84	33	85
			Experiment 3	35	78	41	81
				WT		FFAR2/3 KO
5c	HDAC activity			Untreated	Pentanoate	Untreated	Pentanoate
			Experiment 1	1	0.25	1	0.19
			Experiment 2	1	0.34	1	0.45
			Experiment 3	1	0.41	1	0.32

[truncated: 4 more sheets: Supplementary Figure 6, Supplementary Figure 7, Supplementary Figure 8, Supplementary Figure 9]
